# Supplementary material for: COVID-19 in low-tolerance border quarantine systems: Impact of the Delta variant of SARS-CoV-2
Source: Sci Adv. 2022 Apr 8;8(14):eabm3624. doi: 10.1126/sciadv.abm3624 (PMC8993115; doi:10.1126/sciadv.abm3624)
Supplement: Supplementary file 2 — Table data [file sciadv.abm3624_table_data.zip]

Archive with 1 entries (1 files):
- sciadv.abm3624_table_data.xlsx
