# Supplementary material for: COVID-19 in low-tolerance border quarantine systems: Impact of the Delta variant of SARS-CoV-2
Source: Sci Adv. 2022 Apr 8;8(14):eabm3624. doi: 10.1126/sciadv.abm3624 (PMC8993115; doi:10.1126/sciadv.abm3624)
Supplement: Supplementary file 2 — Table data [file sciadv.abm3624_table_data.zip › sciadv.abm3624_table_data.xlsx]

## Sheet: Breaches
	BREACHES							12	7	11	6	2	0		38
	Quarantine Leaks							NSW	VIC	QLD	WA	SA	NT		AUS
	NO		STATE	DATE	FACILITY		CASE NAME	VARIANT	ONWARD	VAX	LINK
	1		WA	2020-04-14	Duxton	Hotel	Security Guard	-	-		https://ww2.health.wa.gov.au/Media-releases/2020/COVID19-update-15-April-2020							INSERT INTO covid_breaches VALUES (0,'WA','2020-04-14','Duxton','Security Guard','-','-','','https://ww2.health.wa.gov.au/Media-releases/2020/COVID19-update-15-April-2020');
	2		WA	2020-05-12	Pan Pacific Perth	Hotel	Contractor	-	-		https://ww2.health.wa.gov.au/Media-releases/2020/COVID19-update-12-May-2020							INSERT INTO covid_breaches VALUES (0,'WA','2020-05-12','Pan Pacific Perth','Contractor','-','-','','https://ww2.health.wa.gov.au/Media-releases/2020/COVID19-update-12-May-2020');
	3		VIC	2020-05-25	Rydges Hotel	Hotel	Staff and Security Guards	-	Y		https://www.parliament.vic.gov.au/file_uploads/0387_RC_Covid-19_Final_Report_Volume_2_v21_Digital_h1LPjbnZ.pdf							INSERT INTO covid_breaches VALUES (0,'VIC','2020-05-25','Rydges Hotel','Staff and Security Guards','-','Y','','https://www.parliament.vic.gov.au/file_uploads/0387_RC_Covid-19_Final_Report_Volume_2_v21_Digital_h1LPjbnZ.pdf');
	4		VIC	2020-06-14	Stamford Hotel	Hotel	Security Guard	-	Y		https://www.parliament.vic.gov.au/file_uploads/0387_RC_Covid-19_Final_Report_Volume_2_v21_Digital_h1LPjbnZ.pdf							INSERT INTO covid_breaches VALUES (0,'VIC','2020-06-14','Stamford Hotel','Security Guard','-','Y','','https://www.parliament.vic.gov.au/file_uploads/0387_RC_Covid-19_Final_Report_Volume_2_v21_Digital_h1LPjbnZ.pdf');
	4		VIC	2020-06-15	Stamford Hotel	Hotel	Couple	-	Y		https://www.parliament.vic.gov.au/file_uploads/0387_RC_Covid-19_Final_Report_Volume_2_v21_Digital_h1LPjbnZ.pdf							INSERT INTO covid_breaches VALUES (0,'VIC','2020-06-15','Stamford Hotel','Couple','-','Y','','https://www.parliament.vic.gov.au/file_uploads/0387_RC_Covid-19_Final_Report_Volume_2_v21_Digital_h1LPjbnZ.pdf');
	5		NSW	2020-08-17	Marriot Hotel	Hotel	Security Guard	-	-		https://www.health.nsw.gov.au/news/Pages/20200818_01.aspx							INSERT INTO covid_breaches VALUES (0,'NSW','2020-08-17','Marriot Hotel','Security Guard','-','-','','https://www.health.nsw.gov.au/news/Pages/20200818_01.aspx');
	6		NSW	2020-08-20	Marriot Hotel	Hotel	Security Guard	-	-		https://www.health.nsw.gov.au/news/Pages/20200823_00.aspx							INSERT INTO covid_breaches VALUES (0,'NSW','2020-08-20','Marriot Hotel','Security Guard','-','-','','https://www.health.nsw.gov.au/news/Pages/20200823_00.aspx');
			STATE	DATE	FACILITY		CASE NAME	VARIANT	ONWARD	VAX	LINK
	7		SA	2020-11-14	Peppers	Hotel	Parafield	-	Y		https://www.abc.net.au/news/2020-11-25/explainer-what-we-know-about-south-australia-coronavirus-cluster/12918444							INSERT INTO covid_breaches VALUES (0,'SA','2020-11-14','Peppers','Parafield','-','Y','','https://www.abc.net.au/news/2020-11-25/explainer-what-we-know-about-south-australia-coronavirus-cluster/12918444');
	8		NSW	2020-12-04	Novotel	Hotel	HQ Cleaner	USA	-		https://www.health.nsw.gov.au/news/Pages/20201204_00.aspx							INSERT INTO covid_breaches VALUES (0,'NSW','2020-12-04','Novotel','HQ Cleaner','USA','-','','https://www.health.nsw.gov.au/news/Pages/20201204_00.aspx');
	-		NSW	2020-12-17	N/A	Unknown	Bus Driver	USA	-		https://www.health.nsw.gov.au/news/Pages/20201217_00.aspx							INSERT INTO covid_breaches VALUES (0,'NSW','2020-12-17','N/A','Bus Driver','USA','-','','https://www.health.nsw.gov.au/news/Pages/20201217_00.aspx');
	-		NSW	2020-12-17	N/A	Unknown	Avalon	USA	Y		https://www.health.nsw.gov.au/news/Pages/20201217_00.aspx							INSERT INTO covid_breaches VALUES (0,'NSW','2020-12-17','N/A','Avalon','USA','Y','','https://www.health.nsw.gov.au/news/Pages/20201217_00.aspx');
	-		NSW	2021-01-03	N/A	Airport	Patient Transport	USA	Y		https://www.health.nsw.gov.au/news/Pages/20210103_00.aspx							INSERT INTO covid_breaches VALUES (0,'NSW','2021-01-03','N/A','Patient Transport','USA','Y','','https://www.health.nsw.gov.au/news/Pages/20210103_00.aspx');
	9		QLD	2021-01-07	Grand Chancellor	Hotel	Cleaner	Alpha	Y		https://www.facebook.com/QLDHealth/posts/3660028480771874							INSERT INTO covid_breaches VALUES (0,'QLD','2021-01-07','Grand Chancellor','Cleaner','Alpha','Y','','https://www.facebook.com/QLDHealth/posts/3660028480771874');
	12		WA	2021-01-31	Four Points Sheraton	Hotel	Case 903	Alpha	-		https://ww2.health.wa.gov.au/Media-releases/2021/COVID-19-update-31-January-2021							INSERT INTO covid_breaches VALUES (0,'WA','2021-01-31','Four Points Sheraton','Case 903','Alpha','-','','https://ww2.health.wa.gov.au/Media-releases/2021/COVID-19-update-31-January-2021');
	10		VIC	2021-02-03	Park Royal Hotel	Hotel	Family	Alpha	-		https://www.dhhs.vic.gov.au/coronavirus-update-Victoria-3-February-2021							INSERT INTO covid_breaches VALUES (0,'VIC','2021-02-03','Park Royal Hotel','Family','Alpha','-','','https://www.dhhs.vic.gov.au/coronavirus-update-Victoria-3-February-2021');
	11		VIC	2021-02-05	Grand Hyatt	Hotel	Resident Support Officer	Alpha	-		https://www.dhhs.vic.gov.au/coronavirus-update-victoria-4-february-2021							INSERT INTO covid_breaches VALUES (0,'VIC','2021-02-05','Grand Hyatt','Resident Support Officer','Alpha','-','','https://www.dhhs.vic.gov.au/coronavirus-update-victoria-4-february-2021');
	13		VIC	2021-02-08	Holiday Inn Hotel	Hotel	Nebuliser	Alpha	Y		https://www.dhhs.vic.gov.au/coronavirus-update-victoria-8-february-2021							INSERT INTO covid_breaches VALUES (0,'VIC','2021-02-08','Holiday Inn Hotel','Nebuliser','Alpha','Y','','https://www.dhhs.vic.gov.au/coronavirus-update-victoria-8-february-2021');
	14		QLD	2021-03-12	Princess Alexandria	Hospital	Doctor	Alpha	Y	-	https://www.health.qld.gov.au/news-events/doh-media-releases/releases/covid-19-case-identified-at-pa-hospital2							INSERT INTO covid_breaches VALUES (0,'QLD','2021-03-12','Princess Alexandria','Doctor','Alpha','Y','-','https://www.health.qld.gov.au/news-events/doh-media-releases/releases/covid-19-case-identified-at-pa-hospital2');
	15		NSW	2021-03-14	Sofitel Wentworth	Hotel	HQ Worker	Alpha	-	2	https://www.health.nsw.gov.au/news/Pages/20210314_00.aspx							INSERT INTO covid_breaches VALUES (0,'NSW','2021-03-14','Sofitel Wentworth ','HQ Worker','Alpha','-','2','https://www.health.nsw.gov.au/news/Pages/20210314_00.aspx');
	14		QLD	2021-03-26	Princess Alexandria Hospital	Hospital	Nurse	Alpha	Y	-	https://www.health.qld.gov.au/news-events/doh-media-releases/releases/210326-covid-19-update							INSERT INTO covid_breaches VALUES (0,'QLD','2021-03-26','Princess Alexandria Hospital','Nurse','Alpha','Y','-','https://www.health.qld.gov.au/news-events/doh-media-releases/releases/210326-covid-19-update');
	17		NSW	2021-04-17	Adina Apartments	Hotel	Families	Beta	-	-	https://www.health.nsw.gov.au/news/Pages/20210417_00.aspx							INSERT INTO covid_breaches VALUES (0,'NSW','2021-04-17','Adina Apartments','Families','Beta','-','-','https://www.health.nsw.gov.au/news/Pages/20210417_00.aspx');
	16		WA	2021-04-21	Mercure Hotel	Hotel	Guests	Alpha	Y	-	https://ww2.health.wa.gov.au/Media-releases/2021/COVID-19-update-21-April-2021-Hotel-quarantine-acquired-cases-confirmed							INSERT INTO covid_breaches VALUES (0,'WA','2021-04-21','Mercure Hotel','Guests','Alpha','Y','-','https://ww2.health.wa.gov.au/Media-releases/2021/COVID-19-update-21-April-2021-Hotel-quarantine-acquired-cases-confirmed');
	18		NSW	2021-04-21	Mercure Hotel	Hotel	Adjacent Room	Beta	-	-	https://www.health.nsw.gov.au/news/Pages/20210422_00.aspx							INSERT INTO covid_breaches VALUES (0,'NSW','2021-04-21','Mercure Hotel','Adjacent Room','Beta','-','-','https://www.health.nsw.gov.au/news/Pages/20210422_00.aspx');
	19		WA	2021-05-01	Pan Pacific Hotel	Hotel	Case 1001	USA	Y	1	https://www.facebook.com/abcperth/videos/1659525380911538							INSERT INTO covid_breaches VALUES (0,'WA','2021-05-01','Pan Pacific Hotel','Case 1001','USA','Y','1','https://www.facebook.com/abcperth/videos/1659525380911538');
	-		NSW	2021-05-05	Park Royal / SHA	Unknown	BBQ	Delta	Y	-	https://www.health.nsw.gov.au/news/Pages/20210506_00.aspx							INSERT INTO covid_breaches VALUES (0,'NSW','2021-05-05','Park Royal / SHA','BBQ','Delta','Y','-','https://www.health.nsw.gov.au/news/Pages/20210506_00.aspx');
	20		SA	2021-05-11	Playford Hotel	Hotel	Wollert Man	Kappa	Y	-	https://twitter.com/SAHealth/status/1391981778357817346							INSERT INTO covid_breaches VALUES (0,'SA','2021-05-11','Playford Hotel','Wollert Man','Kappa','Y','-','https://twitter.com/SAHealth/status/1391981778357817346');
	21		WA	2021-05-31	Pan Pacific Hotel	Hotel	Adjoining Room	B.1.1381	-	-	https://www.facebook.com/abcperth/videos/389264902398378							INSERT INTO covid_breaches VALUES (0,'WA','2021-05-31','Pan Pacific Hotel','Adjoining Room','B.1.1381','-','-','https://www.facebook.com/abcperth/videos/389264902398378');
	-		VIC	2021-06-02	Novotel	Hotel	Jervis Bay Family	Delta	Y	-	https://www.abc.net.au/news/2021-06-08/melbourne-covid-outbreak-delta-strain-link-hotel-quarantine/100183468							INSERT INTO covid_breaches VALUES (0,'VIC','2021-06-02','Novotel','Jervis Bay Family','Delta','Y','-','https://www.abc.net.au/news/2021-06-08/melbourne-covid-outbreak-delta-strain-link-hotel-quarantine/100183468');
	-		NSW	2021-06-15	Radisson Blu	Hotel	Adjacent Room	Alpha	-	-	https://twitter.com/NSWHealth/status/1404762991896141828							INSERT INTO covid_breaches VALUES (0,'NSW','2021-06-15','Radisson Blu','Adjacent Room','Alpha','-','-','https://twitter.com/NSWHealth/status/1404762991896141828');
	-		NSW	2021-06-16	N/A	Airport	Limo Driver	Delta	Y	-	https://twitter.com/NSWHealth/status/1405038475246596099							INSERT INTO covid_breaches VALUES (0,'NSW','2021-06-16','N/A','Limo Driver','Delta','Y','-','https://twitter.com/NSWHealth/status/1405038475246596099');
	-		QLD	2021-06-20	Four Points	Hotel	Flight Attendant	Alpha	Y	-	https://www.health.qld.gov.au/news-events/doh-media-releases/releases/brisbanes-covid-19-community-case-update-variant-confirmed							INSERT INTO covid_breaches VALUES (0,'QLD','2021-06-20','Four Points','Flight Attendant','Alpha','Y','-','https://www.health.qld.gov.au/news-events/doh-media-releases/releases/brisbanes-covid-19-community-case-update-variant-confirmed');
	-		QLD	2021-06-23	Novotel	Hotel	Adjacent Room	Delta	-	-	https://twitter.com/AnnastaciaMP/status/1407476171088875522							INSERT INTO covid_breaches VALUES (0,'QLD','2021-06-23','Novotel','Adjacent Room','Delta','-','-','https://twitter.com/AnnastaciaMP/status/1407476171088875522');
	-		QLD	2021-06-26	Novotel	Hotel	NT Granite Mine	Delta	Y	-	https://coronavirus.nt.gov.au/updates/items/2021-06-26-positive-covid-19-case-update							INSERT INTO covid_breaches VALUES (0,'QLD','2021-06-26','Novotel','NT Granite Mine','Delta','Y','-','https://coronavirus.nt.gov.au/updates/items/2021-06-26-positive-covid-19-case-update');
	-		QLD	2021-06-29	Prince Charles Hospital	Hospital	Receptionist	Delta	Y		https://twitter.com/AnnastaciaMP/status/1409685159620714496							INSERT INTO covid_breaches VALUES (0,'QLD','2021-06-29','Prince Charles Hospital','Receptionist','Delta','Y','','https://twitter.com/AnnastaciaMP/status/1409685159620714496');
	-		QLD	2021-07-01	Brisbane Airport	Airport	Luggage Handler	Delta	Y	-	https://www.abc.net.au/news/2021-07-01/covid-qld-coronavirus-update-latest-cases-delta/100252538							INSERT INTO covid_breaches VALUES (0,'QLD','2021-07-01','Brisbane Airport','Luggage Handler','Delta','Y','-','https://www.abc.net.au/news/2021-07-01/covid-qld-coronavirus-update-latest-cases-delta/100252538');
	-		NSW ?	2021-07-15	HQ / Community	Unknown	12yo Boy	Delta	Y	-	https://www.news.com.au/national/queensland/news/nsw-health-investigating-covid19-hotel-quarantine-transmission-after-brisbane-family-tests-positive/news-story/30205cf2020a675811de59156ae1218b#.sbgaw							INSERT INTO covid_breaches VALUES (0,'NSW ?','2021-07-15','HQ / Community','12yo Boy','Delta','Y','-','https://www.news.com.au/national/queensland/news/nsw-health-investigating-covid19-hotel-quarantine-transmission-after-brisbane-family-tests-positive/news-story/30205cf2020a675811de59156ae1218b#.sbgaw');
	-		QLD	2021-07-15	Brisbane Airport	Airport	Airport Worker	Delta	-	2	https://twitter.com/AnnastaciaMP/status/1415470728367919104							INSERT INTO covid_breaches VALUES (0,'QLD','2021-07-15','Brisbane Airport','Airport Worker','Delta','-','2','https://twitter.com/AnnastaciaMP/status/1415470728367919104');
	-		QLD	2021-07-26	Amora Hotel	Hotel	Adjacent Room	Delta	-	-	https://www.facebook.com/annastaciamp/posts/378031947015744							INSERT INTO covid_breaches VALUES (0,'QLD','2021-07-26','Amora Hotel','Adjacent Room','Delta','-','-','https://www.facebook.com/annastaciamp/posts/378031947015744');
	-		QLD	2021-07-31	SCUH Hospital	Hospital	Medical Student	Delta	Y	-	https://www.facebook.com/annastaciamp/videos/531067324881714							INSERT INTO covid_breaches VALUES (0,'QLD','2021-07-31','SCUH Hospital','Medical Student','Delta','Y','-','https://www.facebook.com/annastaciamp/videos/531067324881714');
	-		QLD ?	2021-08-04	Reef Pilot	Airport	-	Delta	-	-	https://www.facebook.com/annastaciamp/videos/1220428838473021/
	-		NSW ?	2021-07-21	Adina Town Hall	Hotel	-	Delta	-	-	https://www.health.nsw.gov.au/news/Pages/20210804_01.aspx
	-		NSW ?	2021-08-16	Defence Contractor	Hotel	-	Delta	-	-	https://coronavirus.nt.gov.au/updates/items/2021-08-16-lockdown-restrictions-in-place
	-		QLD ?	2021-09-28	Hotel Quarantine	Hotel	-	-	-	-	https://twitter.com/MartySilkHack/status/1442636928419962881
	-		NSW ?	2021-09-21	-	-	-	Delta +	-	-	https://www.abc.net.au/news/2021-10-09/genomic-sequencing-reveals-new-version-of-delta/13578302
	*		COVID Live count genomic links and multiple seeding events.
			Commonwealth official stats only includes epidemiological links to quarantine.
	COVID transmission linked to hotel quarantine
	https://twitter.com/TomMcIlroy/status/1399994669195403264
	Hotel quarantine statistics.
	https://twitter.com/JonathanLea10/status/1399921070207950850
	NSW coronavirus outbreaks take three weeks to end
	https://www.abc.net.au/news/2021-01-19/nsw-coronavirus-clusters-three-weeks-to-end-analysis-shows/13066306
	Anatomy of our battle against COVID-19
	https://www.abc.net.au/news/2021-01-25/covid-19-spread-through-australia-over-year/13078574

## Sheet: Cases
	BREACHES
	27 Oct 2020 to 3 July 2021
		STATE	BREACHES	OSEAS CASES	1 in X		REPORT_DATE	CODE	BREACH_CNT	OSEAS_CNT	PREV_OSEAS_CNT	NET
		NSW	10	1026	1 in 103		2021-07-03	NSW	10	3479	2453	1026
		VIC	4	207	1 in 52		2021-07-03	VIC	4	1192	985	207
		QLD	8	488	1 in 61		2021-07-03	QLD	8	1355	867	488
		WA	4	246	1 in 62		2021-07-03	WA	4	916	670	246
		SA	2	274	1 in 137		2021-07-03	SA	2	616	342	274
		TAS	0	4	-		2021-07-03	TAS	0	85	81	4
		ACT	0	10	-		2021-07-03	ACT	0	95	85	10
		NT	0	146	-		2021-07-03	NT	0	173	27	146
		AUS	28	2401	1 in 86		2021-07-03	AUS	0	7911	5510	2401
		* Breaches is the number of instances a local case has originated from quarantine.
		Overseas cases is the number of overseas acquired cases recorded in the state.
	BREACHES
	1 May 2021 to 23 July 2021
		STATE	BREACHES	OSEAS CASES	1 in X		REPORT_DATE	CODE	BREACH_CNT	OSEAS_CNT	PREV_OSEAS_CNT	NET
		NSW	3	227	1 in 76		2021-07-23	NSW	3	3524	3297	227
		VIC	1	101	1 in 101		2021-07-23	VIC	1	1211	1110	101
		QLD	6	155	1 in 26		2021-07-23	QLD	6	1388	1233	155
		WA	2	38	1 in 19		2021-07-23	WA	2	934	896	38
		SA	1	106	1 in 106		2021-07-23	SA	1	643	537	106
		TAS	0	0	-		2021-07-23	TAS	0	85	85	0
		ACT	0	0	-		2021-07-23	ACT	0	95	95	0
		NT	0	15	-		2021-07-23	NT	0	177	162	15
		AUS	13	642	1 in 49		2021-07-23	AUS	0	8057	7415	642
	BREACHES
	1 June 2021 to 23 July 2021
		STATE	BREACHES	OSEAS CASES	1 in X		REPORT_DATE	CODE	BREACH_CNT	OSEAS_CNT	PREV_OSEAS_CNT	NET
		NSW	2	123	1 in 62		2021-07-23	NSW	2	3524	3401	123
		VIC	1	68	1 in 68		2021-07-23	VIC	1	1211	1143	68
		QLD	6	98	1 in 16		2021-07-23	QLD	6	1388	1290	98
		WA	0	23	-		2021-07-23	WA	0	934	911	23
		SA	0	76	-		2021-07-23	SA	0	643	567	76
		TAS	0	0	-		2021-07-23	TAS	0	85	85	0
		ACT	0	0	-		2021-07-23	ACT	0	95	95	0
		NT	0	8	-		2021-07-23	NT	0	177	169	8
		AUS	9	396	1 in 44		2021-07-23	AUS	0	8057	7661	396

## Sheet: Arrivals
	BREACHES AND ARRIVALS
	27 Oct 2020 to 22 Apr 2021
	STATE	BREACHES	CASES	1 in X	ARRIVALS	1 in X	POS %
	NSW	7	764	1 in 109	57467	1 in 8,210	0.0132946
	VIC	3	109	1 in 36	11661	1 in 3,887	0.0093474
	QLD	3	325	1 in 108	29015	1 in 9,672	0.0112011
	WA	2	210	1 in 105	21870	1 in 10,935	0.00960219
	SA	1	173	1 in 173	11107	1 in 11,107	0.0155758
	NT	0	106	-	8652	-	0.0122515
	ACT	0	9	-	435	-	0.0206897
	TAS	0	4	-	148	-	0.027027
	AUS	16	1700	1 in 106	140355	1 in 8,772	0.000113997

## Sheet: QLD 7d
DATE	OSEAS 7d AV	BREACH
2021-06-01	1.6	0
2021-06-02	1.1	0
2021-06-03	1.1	0
2021-06-04	2	0
2021-06-05	2	0
2021-06-06	2	0
2021-06-07	2	0
2021-06-08	2.1	0
2021-06-09	2.1	0
2021-06-10	2.7	0
2021-06-11	1.4	0
2021-06-12	1.3	0
2021-06-13	2.1	0
2021-06-14	2.4	0
2021-06-15	2.6	0
2021-06-16	2.4	0
2021-06-17	2.6	0
2021-06-18	3.1	0
2021-06-19	3.1	0
2021-06-20	2	2
2021-06-21	2.4	0
2021-06-22	2.4	0
2021-06-23	2.6	2.6
2021-06-24	1.6	0
2021-06-25	1.1	0
2021-06-26	1.3	1.3
2021-06-27	1.1	0
2021-06-28	0.6	0
2021-06-29	0.9	0.9
2021-06-30	0.9	0
2021-07-01	1.1	1.1
2021-07-02	1.4	0
2021-07-03	1.9	0
2021-07-04	2.1	0
2021-07-05	2.4	0
2021-07-06	2.6	0
2021-07-07	2.4	0
2021-07-08	2.3	0
2021-07-09	2	0
2021-07-10	2.1	0
2021-07-11	2.1	0
2021-07-12	1.9	0
2021-07-13	1.3	0
2021-07-14	2	0
2021-07-15	2.1	2.1
2021-07-16	2.1	0
2021-07-17	1.6	0
2021-07-18	1.4	0
2021-07-19	1.6	0
2021-07-20	1.9	0
2021-07-21	1.3	0
2021-07-22	0.9	0
2021-07-23	1.1	0
2021-07-24	1	0
2021-07-25	1.9	0
2021-07-26	1.6	1.6
2021-07-27	1.1	0
2021-07-28	3.7	0
2021-07-29	4.1	0
2021-07-30	4	0
2021-07-31	4.1	4.1
00:00:00	0	0
00:00:00	0	0

## Sheet: NSW 7d
DATE	OSEAS 7d AV	BREACH
2021-03-01	4.3	0
2021-03-02	4.1	0
2021-03-03	4.9	0
2021-03-04	4.4	0
2021-03-05	5.4	0
2021-03-06	5	0
2021-03-07	4.6	0
2021-03-08	4.3	0
2021-03-09	4.6	0
2021-03-10	4.4	0
2021-03-11	4.7	0
2021-03-12	4.3	0
2021-03-13	3.9	0
2021-03-14	4	4
2021-03-15	4.1	0
2021-03-16	3.7	0
2021-03-17	3.7	0
2021-03-18	3.3	0
2021-03-19	2.9	0
2021-03-20	3.3	0
2021-03-21	3.1	0
2021-03-22	3.6	0
2021-03-23	3.9	0
2021-03-24	3.4	0
2021-03-25	3.4	0
2021-03-26	3.1	0
2021-03-27	3.1	0
2021-03-28	2.9	0
2021-03-29	2.4	0
2021-03-30	2.6	0
2021-03-31	2.7	0
2021-04-01	2.9	0
2021-04-02	2.4	0
2021-04-03	2.4	0
2021-04-04	2.6	0
2021-04-05	2.7	0
2021-04-06	3	0
2021-04-07	3.4	0
2021-04-08	3.1	0
2021-04-09	3.4	0
2021-04-10	3.6	0
2021-04-11	4.3	0
2021-04-12	5.1	0
2021-04-13	4.9	0
2021-04-14	4.4	0
2021-04-15	5.4	0
2021-04-16	6.1	0
2021-04-17	6.1	6.1
2021-04-18	6.1	0
2021-04-19	6	0
2021-04-20	5.7	0
2021-04-21	6.4	6.4
2021-04-22	5.9	0
2021-04-23	7.4	0
2021-04-24	7	0
2021-04-25	6.3	0
2021-04-26	6.3	0
2021-04-27	7.4	0
2021-04-28	7.6	0
2021-04-29	9	0
2021-04-30	8.3	0
2021-05-01	8.7	0
2021-05-02	9	0
2021-05-03	8.6	0
2021-05-04	8	0
2021-05-05	8.1	8.1
2021-05-06	7.1	0
2021-05-07	6	0
2021-05-08	6.3	0
2021-05-09	6.6	0
2021-05-10	6.7	0
2021-05-11	6.3	0
2021-05-12	5.4	0
2021-05-13	5	0
2021-05-14	4.4	0
2021-05-15	4	0
2021-05-16	3.7	0
2021-05-17	3.1	0
2021-05-18	3	0
2021-05-19	2.7	0
2021-05-20	2.3	0
2021-05-21	2.1	0
2021-05-22	1.9	0
2021-05-23	1.7	0
2021-05-24	1.7	0
2021-05-25	1.6	0
2021-05-26	1.6	0
2021-05-27	1.3	0
2021-05-28	1.7	0
2021-05-29	1.7	0
2021-05-30	2.1	0
2021-05-31	2.1	0
2021-06-01	1.9	0
2021-06-02	1.7	0
2021-06-03	2	0
2021-06-04	1.6	0
2021-06-05	1.4	0
2021-06-06	1.4	0
2021-06-07	1.9	0
2021-06-08	2.4	0
2021-06-09	2.9	0
2021-06-10	3	0
2021-06-11	3.1	0
2021-06-12	3.3	0
2021-06-13	2.7	0
2021-06-14	2.9	0
2021-06-15	2.9	2.9
2021-06-16	2.7	2.7
2021-06-17	2.4	0
2021-06-18	2.3	0
2021-06-19	2.7	0
2021-06-20	3.1	0
2021-06-21	2.9	0
2021-06-22	2.3	0
2021-06-23	2	0
2021-06-24	2	0
2021-06-25	2.1	0
2021-06-26	1.6	0
2021-06-27	1.3	0
2021-06-28	1.1	0
2021-06-29	1.3	0
2021-06-30	2	0
2021-07-01	2.4	0
2021-07-02	2.4	0
2021-07-03	3.1	0
2021-07-04	2.9	0
2021-07-05	2.7	0
2021-07-06	2.6	0
2021-07-07	1.9	0
2021-07-08	1.4	0
2021-07-09	1.4	0
2021-07-10	1	0

## Sheet: VIC 7d
DATE	OSEAS 7d AV	BREACH
2021-03-01	0	0
2021-03-02	0	0
2021-03-03	0	0
2021-03-04	0	0
2021-03-05	0	0
2021-03-06	0.1	0
2021-03-07	0	0
2021-03-08	0.1	0
2021-03-09	0.3	0
2021-03-10	0.3	0
2021-03-11	0.3	0
2021-03-12	0.3	0
2021-03-13	0.1	0
2021-03-14	0.3	0
2021-03-15	0.1	0
2021-03-16	0	0
2021-03-17	0	0
2021-03-18	0	0
2021-03-19	0	0
2021-03-20	0	0
2021-03-21	0	0
2021-03-22	0	0
2021-03-23	0	0
2021-03-24	0	0
2021-03-25	0	0
2021-03-26	0	0
2021-03-27	0	0
2021-03-28	0	0
2021-03-29	0.1	0
2021-03-30	0.1	0
2021-03-31	0.1	0
2021-04-01	0.1	0
2021-04-02	0.1	0
2021-04-03	0.1	0
2021-04-04	0.1	0
2021-04-05	0	0
2021-04-06	0	0
2021-04-07	0	0
2021-04-08	0	0
2021-04-09	0	0
2021-04-10	0.1	0
2021-04-11	0.1	0
2021-04-12	0.4	0
2021-04-13	0.4	0
2021-04-14	0.4	0
2021-04-15	1.1	0
2021-04-16	1.1	0
2021-04-17	1.3	0
2021-04-18	1.3	0
2021-04-19	1.6	0
2021-04-20	1.7	0
2021-04-21	2.1	0
2021-04-22	1.7	0
2021-04-23	2	0
2021-04-24	1.9	0
2021-04-25	2	0
2021-04-26	1.4	0
2021-04-27	1.9	0
2021-04-28	1.7	0
2021-04-29	1.6	0
2021-04-30	1.6	0
2021-05-01	1.9	0
2021-05-02	1.9	0
2021-05-03	2	0
2021-05-04	1.6	0
2021-05-05	1.3	0
2021-05-06	1.4	0
2021-05-07	1.1	0
2021-05-08	0.9	0
2021-05-09	1.6	0
2021-05-10	1.7	0
2021-05-11	1.7	0
2021-05-12	1.7	0
2021-05-13	1.6	0
2021-05-14	1.7	0
2021-05-15	1.7	0
2021-05-16	1.4	0
2021-05-17	1.3	0
2021-05-18	1.1	0
2021-05-19	1.3	0
2021-05-20	1.1	0
2021-05-21	1	0
2021-05-22	0.9	0
2021-05-23	0.4	0
2021-05-24	0.6	0
2021-05-25	0.6	0
2021-05-26	0.4	0
2021-05-27	0.4	0
2021-05-28	0.6	0
2021-05-29	0.9	0
2021-05-30	0.9	0
2021-05-31	0.6	0
2021-06-01	0.9	0
2021-06-02	0.7	0.7
2021-06-03	0.7	0
2021-06-04	0.9	0
2021-06-05	0.7	0
2021-06-06	1.4	0
2021-06-07	1.4	0
2021-06-08	1.3	0
2021-06-09	1.4	0
2021-06-10	1.4	0
2021-06-11	1.3	0
2021-06-12	1.6	0
2021-06-13	0.6	0
2021-06-14	1.1	0
2021-06-15	1.4	0
2021-06-16	1.9	0
2021-06-17	2	0
2021-06-18	2	0
2021-06-19	1.9	0
2021-06-20	2.3	0
2021-06-21	2.9	0
2021-06-22	2.7	0
2021-06-23	2.1	0
2021-06-24	2.4	0
2021-06-25	2.3	0
2021-06-26	2.3	0
2021-06-27	2.1	0
2021-06-28	1.3	0
2021-06-29	1.3	0
2021-06-30	1.6	0
2021-07-01	1	0
2021-07-02	1.3	0
2021-07-03	1	0
2021-07-04	1	0
2021-07-05	1	0
2021-07-06	1	0
2021-07-07	0.9	0
2021-07-08	1	0
2021-07-09	0.9	0
2021-07-10	1.3	0

## Sheet: WA 7d
DATE	OSEAS 7d AV	BREACH
2021-03-01	0.1	0
2021-03-02	0	0
2021-03-03	0.1	0
2021-03-04	0.1	0
2021-03-05	0.1	0
2021-03-06	0.4	0
2021-03-07	0.6	0
2021-03-08	0.9	0
2021-03-09	1	0
2021-03-10	1	0
2021-03-11	1.1	0
2021-03-12	1.1	0
2021-03-13	1	0
2021-03-14	1	0
2021-03-15	0.9	0
2021-03-16	0.9	0
2021-03-17	0.9	0
2021-03-18	0.7	0
2021-03-19	1	0
2021-03-20	1	0
2021-03-21	0.9	0
2021-03-22	0.9	0
2021-03-23	0.7	0
2021-03-24	0.7	0
2021-03-25	1	0
2021-03-26	0.7	0
2021-03-27	0.6	0
2021-03-28	0.7	0
2021-03-29	1	0
2021-03-30	1	0
2021-03-31	1.4	0
2021-04-01	1.4	0
2021-04-02	1.4	0
2021-04-03	1.4	0
2021-04-04	1.7	0
2021-04-05	1.4	0
2021-04-06	1.7	0
2021-04-07	1.3	0
2021-04-08	1	0
2021-04-09	1	0
2021-04-10	1	0
2021-04-11	0.9	0
2021-04-12	0.9	0
2021-04-13	1	0
2021-04-14	1.9	0
2021-04-15	2	0
2021-04-16	2.1	0
2021-04-17	2.3	0
2021-04-18	2.9	0
2021-04-19	3	0
2021-04-20	3	0
2021-04-21	2.3	2.3
2021-04-22	2.1	0
2021-04-23	2	0
2021-04-24	2	0
2021-04-25	1.3	0
2021-04-26	1	0
2021-04-27	1.1	0
2021-04-28	1.4	0
2021-04-29	2	0
2021-04-30	2.1	0
2021-05-01	2.1	2.1
2021-05-02	2.3	0
2021-05-03	2.7	0
2021-05-04	2.1	0
2021-05-05	1.9	0
2021-05-06	1.7	0
2021-05-07	1.6	0
2021-05-08	1.4	0
2021-05-09	1.1	0
2021-05-10	0.7	0
2021-05-11	1	0
2021-05-12	0.7	0
2021-05-13	0.3	0
2021-05-14	0.3	0
2021-05-15	0.3	0
2021-05-16	0.3	0
2021-05-17	0.3	0
2021-05-18	0	0
2021-05-19	0	0
2021-05-20	0.1	0
2021-05-21	0.1	0
2021-05-22	0.1	0
2021-05-23	0.1	0
2021-05-24	0.3	0
2021-05-25	0.3	0
2021-05-26	0.3	0
2021-05-27	0.1	0
2021-05-28	0.1	0
2021-05-29	0.1	0
2021-05-30	0.1	0
2021-05-31	0	0
2021-06-01	0.1	0
2021-06-02	0	0
2021-06-03	0	0
2021-06-04	0	0
2021-06-05	0	0
2021-06-06	0	0
2021-06-07	0	0
2021-06-08	-0.1	0
2021-06-09	0	0
2021-06-10	0	0
2021-06-11	0	0
2021-06-12	0	0
2021-06-13	0	0
2021-06-14	0	0
2021-06-15	0.1	0
2021-06-16	0.3	0
2021-06-17	0.3	0
2021-06-18	0.3	0
2021-06-19	0.3	0
2021-06-20	0.3	0
2021-06-21	0.3	0
2021-06-22	0.1	0
2021-06-23	0	0
2021-06-24	0.1	0
2021-06-25	0.1	0
2021-06-26	0.1	0
2021-06-27	0.1	0
2021-06-28	0.1	0
2021-06-29	0.1	0
2021-06-30	0.6	0
2021-07-01	0.4	0
2021-07-02	0.4	0

## Sheet: SA 7d
DATE	OSEAS 7d AV	BREACH
2020-10-27	1.4	0
2020-10-28	1.4	0
2020-10-29	1.6	0
2020-10-30	1.4	0
2020-10-31	1.9	0
2020-11-01	1.3	0
2020-11-02	0.9	0
2020-11-03	1.1	0
2020-11-04	1.1	0
2020-11-05	1.7	0
2020-11-06	1.7	0
2020-11-07	1.6	0
2020-11-08	2	0
2020-11-09	2.3	0
2020-11-10	2.1	0
2020-11-11	2	0
2020-11-12	1.4	0
2020-11-13	1.3	0
2020-11-14	1.3	1.3
2020-11-15	1	0
2020-11-16	1.4	0
2020-11-17	1.3	0
2020-11-18	1.3	0
2020-11-19	1.1	0
2020-11-20	1.1	0
2020-11-21	1	0
2020-11-22	0.9	0
2020-11-23	0.3	0
2020-11-24	0.4	0
2020-11-25	0.1	0
2020-11-26	0.1	0
2020-11-27	0.1	0
2020-11-28	0	0
2020-11-29	0	0
2020-11-30	-0.1	0
2020-12-01	-0.3	0
2020-12-02	0	0
2020-12-03	0	0
2020-12-04	0	0
2020-12-05	0	0
2020-12-06	0	0
2020-12-07	0	0
2020-12-08	0	0
2020-12-09	0	0
2020-12-10	0	0
2020-12-11	0	0
2020-12-12	0	0
2020-12-13	0	0
2020-12-14	0.1	0
2020-12-15	0.1	0
2020-12-16	0.1	0
2020-12-17	0.1	0
2020-12-18	0.1	0
2020-12-19	0.1	0
2020-12-20	0.6	0
2020-12-21	0.4	0
2020-12-22	0.4	0
2020-12-23	0.4	0
2020-12-24	0.6	0
2020-12-25	0.9	0
2020-12-26	0.7	0
2020-12-27	0.6	0
2020-12-28	0.7	0
2020-12-29	0.7	0
2020-12-30	1.1	0
2020-12-31	1.3	0
2021-01-01	1.6	0
2021-01-02	1.7	0
2021-01-03	1.3	0
2021-01-04	1.7	0
2021-01-05	1.4	0
2021-01-06	1.1	0
2021-01-07	0.9	0
2021-01-08	0.7	0
2021-01-09	1	0
2021-01-10	1.1	0
2021-01-11	0.7	0
2021-01-12	1	0
2021-01-13	1.1	0
2021-01-14	1.1	0
2021-01-15	0.9	0
2021-01-16	0.9	0
2021-01-17	0.9	0
2021-01-18	0.7	0
2021-01-19	0.7	0
2021-01-20	0.6	0
2021-01-21	0.9	0
2021-01-22	0.7	0
2021-01-23	0.4	0
2021-01-24	0.4	0
2021-01-25	0.4	0
2021-01-26	0.4	0
2021-01-27	0.3	0
2021-01-28	0	0
2021-01-29	0	0
2021-01-30	0	0
2021-01-31	0.1	0
2021-02-01	0	0
2021-02-02	0.1	0
2021-02-03	0.7	0
2021-02-04	0.7	0
2021-02-05	0.9	0
2021-02-06	0.9	0
2021-02-07	0.7	0
2021-02-08	1	0
2021-02-09	0.9	0
2021-02-10	0.6	0
2021-02-11	0.7	0
2021-02-12	0.6	0
2021-02-13	0.6	0
2021-02-14	0.6	0
2021-02-15	0.4	0
2021-02-16	0.4	0
2021-02-17	0.4	0
2021-02-18	0.3	0
2021-02-19	0.3	0
2021-02-20	0.3	0
2021-02-21	0.6	0
2021-02-22	0.6	0
2021-02-23	0.9	0
2021-02-24	0.7	0
2021-02-25	0.7	0
2021-02-26	0.7	0
2021-02-27	0.7	0
2021-02-28	0.4	0
2021-03-01	0.9	0
2021-03-02	0.7	0
2021-03-03	0.7	0
2021-03-04	0.7	0
2021-03-05	0.7	0
2021-03-06	0.7	0
2021-03-07	0.7	0
2021-03-08	0.3	0
2021-03-09	0.4	0
2021-03-10	0.4	0
2021-03-11	0.9	0
2021-03-12	1	0
2021-03-13	1.7	0
2021-03-14	1.9	0
2021-03-15	2.3	0
2021-03-16	2.3	0
2021-03-17	2.4	0
2021-03-18	2.3	0
2021-03-19	2.3	0
2021-03-20	1.7	0
2021-03-21	1.6	0
2021-03-22	1.1	0
2021-03-23	0.9	0
2021-03-24	0.9	0
2021-03-25	0.6	0
2021-03-26	0.6	0
2021-03-27	0.9	0
2021-03-28	1.1	0
2021-03-29	1.4	0
2021-03-30	1.9	0
2021-03-31	1.6	0
2021-04-01	1.7	0
2021-04-02	1.9	0
2021-04-03	1.4	0
2021-04-04	1.3	0
2021-04-05	1.3	0
2021-04-06	0.9	0
2021-04-07	1	0
2021-04-08	1	0
2021-04-09	1	0
2021-04-10	1	0
2021-04-11	1	0
2021-04-12	0.7	0
2021-04-13	1.9	0
2021-04-14	1.9	0
2021-04-15	2	0
2021-04-16	1.9	0
2021-04-17	2.4	0
2021-04-18	2.3	0
2021-04-19	3.1	0
2021-04-20	2.4	0
2021-04-21	2.6	0
2021-04-22	3.6	0
2021-04-23	3.4	0
2021-04-24	3	0
2021-04-25	3	0
2021-04-26	4.1	0
2021-04-27	3.9	0
2021-04-28	3.4	0
2021-04-29	2.6	0
2021-04-30	2.9	0
2021-05-01	3	0
2021-05-02	3.3	0
2021-05-03	1.7	0
2021-05-04	1.9	0
2021-05-05	2.3	0
2021-05-06	2.1	0
2021-05-07	2.3	0
2021-05-08	2	0
2021-05-09	2	0
2021-05-10	1.6	0
2021-05-11	1.3	1.3
2021-05-12	1.1	0
2021-05-13	0.9	0
2021-05-14	0.4	0
2021-05-15	0.6	0
2021-05-16	0.3	0
2021-05-17	0.3	0
2021-05-18	0.9	0
2021-05-19	0.7	0
2021-05-20	0.9	0
2021-05-21	1	0
2021-05-22	0.9	0
2021-05-23	0.9	0
2021-05-24	1	0
2021-05-25	0.6	0
2021-05-26	0.9	0
2021-05-27	0.7	0
2021-05-28	0.6	0
2021-05-29	0.6	0
2021-05-30	0.9	0
2021-05-31	0.7	0
2021-06-01	0.6	0
2021-06-02	1.1	0
2021-06-03	1.1	0
2021-06-04	1.3	0
2021-06-05	1.4	0
2021-06-06	1.4	0
2021-06-07	1.9	0
2021-06-08	2.1	0
2021-06-09	1.3	0
2021-06-10	1.4	0
2021-06-11	1.4	0
2021-06-12	1.7	0
2021-06-13	1.6	0
2021-06-14	1.1	0
2021-06-15	1	0
2021-06-16	1.6	0
2021-06-17	1.6	0
2021-06-18	1.9	0
2021-06-19	1.6	0
2021-06-20	1.4	0
2021-06-21	1.9	0
2021-06-22	1.7	0
2021-06-23	1.1	0
2021-06-24	1.6	0
2021-06-25	0.7	0
2021-06-26	0.9	0
2021-06-27	1.3	0
2021-06-28	0.9	0
2021-06-29	1.1	0
2021-06-30	2	0
2021-07-01	1.4	0
2021-07-02	2	0

## Sheet: NT 7d
DATE	OSEAS 7d AV	BREACH
2020-10-27	0	0
2020-10-28	0	0
2020-10-29	0.6	0
2020-10-30	0.7	0
2020-10-31	0.7	0
2020-11-01	0.7	0
2020-11-02	0.7	0
2020-11-03	0.7	0
2020-11-04	0.7	0
2020-11-05	0.3	0
2020-11-06	0.1	0
2020-11-07	0.1	0
2020-11-08	0.1	0
2020-11-09	0.3	0
2020-11-10	0.4	0
2020-11-11	0.4	0
2020-11-12	0.4	0
2020-11-13	1	0
2020-11-14	1	0
2020-11-15	1	0
2020-11-16	0.9	0
2020-11-17	0.7	0
2020-11-18	0.7	0
2020-11-19	0.6	0
2020-11-20	0	0
2020-11-21	0	0
2020-11-22	0	0
2020-11-23	0.1	0
2020-11-24	0.1	0
2020-11-25	0.4	0
2020-11-26	0.9	0
2020-11-27	0.9	0
2020-11-28	0.9	0
2020-11-29	0.9	0
2020-11-30	0.9	0
2020-12-01	0.9	0
2020-12-02	0.6	0
2020-12-03	1	0
2020-12-04	1	0
2020-12-05	1	0
2020-12-06	1	0
2020-12-07	0.9	0
2020-12-08	1.1	0
2020-12-09	1.1	0
2020-12-10	0.4	0
2020-12-11	0.4	0
2020-12-12	0.4	0
2020-12-13	0.6	0
2020-12-14	0.7	0
2020-12-15	0.7	0
2020-12-16	0.7	0
2020-12-17	0.9	0
2020-12-18	1	0
2020-12-19	1.3	0
2020-12-20	1.1	0
2020-12-21	1	0
2020-12-22	0.7	0
2020-12-23	0.9	0
2020-12-24	0.7	0
2020-12-25	0.6	0
2020-12-26	0.3	0
2020-12-27	0.3	0
2020-12-28	0.3	0
2020-12-29	0.4	0
2020-12-30	0.3	0
2020-12-31	0.3	0
2021-01-01	0.3	0
2021-01-02	1.1	0
2021-01-03	1.4	0
2021-01-04	1.4	0
2021-01-05	2.1	0
2021-01-06	2.1	0
2021-01-07	2.1	0
2021-01-08	2.1	0
2021-01-09	1.4	0
2021-01-10	1.3	0
2021-01-11	1.3	0
2021-01-12	0.4	0
2021-01-13	0.6	0
2021-01-14	0.7	0
2021-01-15	0.7	0
2021-01-16	0.6	0
2021-01-17	0.4	0
2021-01-18	0.4	0
2021-01-19	0.6	0
2021-01-20	0.7	0
2021-01-21	0.6	0
2021-01-22	0.6	0
2021-01-23	0.7	0
2021-01-24	0.7	0
2021-01-25	0.7	0
2021-01-26	0.6	0
2021-01-27	0.3	0
2021-01-28	0.1	0
2021-01-29	0.1	0
2021-01-30	0	0
2021-01-31	0	0
2021-02-01	0	0
2021-02-02	0	0
2021-02-03	0	0
2021-02-04	0.1	0
2021-02-05	0.1	0
2021-02-06	0.4	0
2021-02-07	0.6	0
2021-02-08	0.6	0
2021-02-09	0.6	0
2021-02-10	0.6	0
2021-02-11	0.4	0
2021-02-12	0.4	0
2021-02-13	0.1	0
2021-02-14	0.1	0
2021-02-15	0.1	0
2021-02-16	0.1	0
2021-02-17	0.1	0
2021-02-18	0.1	0
2021-02-19	0.1	0
2021-02-20	0.3	0
2021-02-21	0.1	0
2021-02-22	0.1	0
2021-02-23	0.1	0
2021-02-24	0.1	0
2021-02-25	0.1	0
2021-02-26	0.3	0
2021-02-27	0.1	0
2021-02-28	0.1	0
2021-03-01	0.1	0
2021-03-02	0.1	0
2021-03-03	0.1	0
2021-03-04	0.1	0
2021-03-05	0	0
2021-03-06	0	0
2021-03-07	0	0
2021-03-08	0	0
2021-03-09	0	0
2021-03-10	0	0
2021-03-11	0	0
2021-03-12	0	0
2021-03-13	0	0
2021-03-14	0	0
2021-03-15	0	0
2021-03-16	0	0
2021-03-17	0.1	0
2021-03-18	0.1	0
2021-03-19	0.1	0
2021-03-20	0.1	0
2021-03-21	0.1	0
2021-03-22	0.1	0
2021-03-23	0.1	0
2021-03-24	0	0
2021-03-25	0	0
2021-03-26	0	0
2021-03-27	0	0
2021-03-28	0.3	0
2021-03-29	0.3	0
2021-03-30	0.3	0
2021-03-31	0.3	0
2021-04-01	0.4	0
2021-04-02	0.7	0
2021-04-03	0.7	0
2021-04-04	0.6	0
2021-04-05	0.6	0
2021-04-06	0.6	0
2021-04-07	0.6	0
2021-04-08	0.4	0
2021-04-09	0.1	0
2021-04-10	0.1	0
2021-04-11	0	0
2021-04-12	0	0
2021-04-13	0	0
2021-04-14	0.1	0
2021-04-15	0.1	0
2021-04-16	0.1	0
2021-04-17	1	0
2021-04-18	1	0
2021-04-19	1.6	0
2021-04-20	2.4	0
2021-04-21	2.7	0
2021-04-22	3.4	0
2021-04-23	5.1	0
2021-04-24	5.7	0
2021-04-25	5.9	0
2021-04-26	5.9	0
2021-04-27	5	0
2021-04-28	4.7	0
2021-04-29	4	0
2021-04-30	2.4	0
2021-05-01	1	0
2021-05-02	0.9	0
2021-05-03	0.3	0
2021-05-04	0.3	0
2021-05-05	0.1	0
2021-05-06	0.3	0
2021-05-07	0.1	0
2021-05-08	0.1	0
2021-05-09	0.1	0
2021-05-10	0.1	0
2021-05-11	0.1	0
2021-05-12	0.1	0
2021-05-13	0	0
2021-05-14	0	0
2021-05-15	0.3	0
2021-05-16	0.3	0
2021-05-17	0.3	0
2021-05-18	0.4	0
2021-05-19	0.4	0
2021-05-20	0.4	0
2021-05-21	0.4	0
2021-05-22	0.3	0
2021-05-23	0.3	0
2021-05-24	0.3	0
2021-05-25	0.1	0
2021-05-26	0.1	0
2021-05-27	0.3	0
2021-05-28	0.3	0
2021-05-29	0.3	0
2021-05-30	0.3	0
2021-05-31	0.3	0
2021-06-01	0.3	0
2021-06-02	0.3	0
2021-06-03	0.1	0
2021-06-04	0.1	0
2021-06-05	0	0
2021-06-06	0	0
2021-06-07	0	0
2021-06-08	0.1	0
2021-06-09	0.1	0
2021-06-10	0.1	0
2021-06-11	0.1	0
2021-06-12	0.1	0
2021-06-13	0.3	0
2021-06-14	0.3	0
2021-06-15	0.1	0
2021-06-16	0.1	0
2021-06-17	0.1	0
2021-06-18	0.3	0
2021-06-19	0.3	0
2021-06-20	0.1	0
2021-06-21	0.1	0
2021-06-22	0.1	0
2021-06-23	0.3	0
2021-06-24	0.3	0
2021-06-25	0.1	0
2021-06-26	0.1	0
2021-06-27	0.1	0
2021-06-28	0.1	0
2021-06-29	0.1	0
2021-06-30	0	0
2021-07-01	0	0
2021-07-02	0	0
2021-07-03	0	0
2021-07-04	0	0

## Sheet: Raw
REPORT_DATE	AUS	NSW	NSW_BREACH	VIC	VIC_BREACH	QLD	QLD_BREACH	WA	WA_BREACH	SA	SA_BREACH	NT	NT_BREACH
2020-10-27	12	6.6		0		0.4		3.4		1.4		0
2020-10-28	11.7	6.4		0		0.3		3.4		1.4		0
2020-10-29	10.9	5.7		0		0.6		2.4		1.6		0.6
2020-10-30	9.9	5.6		0		0.1		2		1.4		0.7
2020-10-31	9.7	5.3		0		0.3		1.6		1.9		0.7
2020-11-01	8.6	4.9		0		0.4		1.3		1.3		0.7
2020-11-02	8.4	5.3		0		0.4		1.1		0.9		0.7
2020-11-03	7.7	4.1		0		0.9		0.9		1.1		0.7
2020-11-04	7.7	3.9		0		1.1		0.9		1.1		0.7
2020-11-05	8.1	4		0		0.9		1.3		1.7		0.3
2020-11-06	8	3.9		0		1		1.3		1.7		0.1
2020-11-07	7.7	4		0		0.9		1.1		1.6		0.1
2020-11-08	7.7	3.9		0		0.7		1		2		0.1
2020-11-09	8.1	4		0		0.7		0.9		2.3		0.3
2020-11-10	8.3	4.4		0		0.4		0.9		2.1		0.4
2020-11-11	8	4.3		0		0.3		1		2		0.4
2020-11-12	8.1	4.7		0		0.7		0.9		1.4		0.4
2020-11-13	8	4.1		0		0.9		0.7		1.3		1
2020-11-14	8.3	4.1		0		1.1		0.7		1.3	1.3	1
2020-11-15	9.4	5		0		1.1		1.3		1		1
2020-11-16	9.1	4.3		0		1.1		1.4		1.4		0.9
2020-11-17	8.7	4.1		0		1.1		1.4		1.3		0.7
2020-11-18	9.7	4.6		0		1		2		1.3		0.7
2020-11-19	9	4.6		0		1		1.6		1.1		0.6
2020-11-20	8.9	4.9		0		0.9		1.9		1.1		0
2020-11-21	9.7	5.7		0		0.9		2		1		0
2020-11-22	9.7	6		0		1		1.7		0.9		0
2020-11-23	10.6	6.3		0		1.4		2.3		0.3		0.1
2020-11-24	11.6	6.6		0		1.4		2.9		0.4		0.1
2020-11-25	10.4	6.1		0		1.4		2.3		0.1		0.4
2020-11-26	10.7	5.4		0		1		3.3		0.1		0.9
2020-11-27	10.9	5.6		0		1.1		3		0.1		0.9
2020-11-28	10.3	5.3		0		1		2.9		0		0.9
2020-11-29	9.1	4.3		0		1		2.7		0		0.9
2020-11-30	8.6	5		0		0.6		2		-0.1		0.9
2020-12-01	8	4.9		0		0.4		1.9		-0.3		0.9
2020-12-02	8.7	5.1		0		0.9		1.9		0		0.6
2020-12-03	9.6	6.4		0		1		0.9		0		1
2020-12-04	10.1	6.6	6.6	0		1.3		1.1		0		1
2020-12-05	9.7	5.7		0		1.4		1.6		0		1
2020-12-06	10.1	5.9		0		1.6		1.7		0		1
2020-12-07	9.7	5.1		0		2		1.7		0		0.9
2020-12-08	10.7	5.3		0		2.9		1.4		0		1.1
2020-12-09	10	4.7		0		2.4		1.3		0		1.1
2020-12-10	9	3.9		0		2.9		1.3		0		0.4
2020-12-11	9.1	4.4		0		2.4		1.3		0		0.4
2020-12-12	10	5		0.7		2.3		1		0		0.4
2020-12-13	9.6	4.7		0.9		2		0.9		0		0.6
2020-12-14	9.7	4.6		1		1.7		1		0.1		0.7
2020-12-15	9	4.4		1		1.3		0.9		0.1		0.7
2020-12-16	9.9	5.1		1		1.4		1.3		0.1		0.7
2020-12-17	10	5.6	5.6	1		1		1.4		0.1		0.9
2020-12-18	9.3	4.4		1.1		1.3		1.3		0.1		1
2020-12-19	9.1	4.6		0.7		1.1		1.3		0.1		1.3
2020-12-20	10.3	5		0.9		1.4		1.1		0.6		1.1
2020-12-21	10.7	5.7		0.9		1.4		1.1		0.4		1
2020-12-22	11	6.4		1.1		1		1.1		0.4		0.7
2020-12-23	10.9	6.6		1.3		1		0.6		0.4		0.9
2020-12-24	11.3	7		1.3		1		0.6		0.6		0.7
2020-12-25	11.4	7.1		1.1		1		0.6		0.9		0.6
2020-12-26	11.3	7		0.9		1.1		1.1		0.7		0.3
2020-12-27	10.6	6.7		0.7		0.9		1.4		0.6		0.3
2020-12-28	11.9	6.9		0.9		1.4		1.7		0.7		0.3
2020-12-29	11.4	6.3		0.6		1.7		1.7		0.7		0.4
2020-12-30	11.7	6.1		0.6		1.9		1.7		1.1		0.3
2020-12-31	12	5.9		0.6		2.1		1.9		1.3		0.3
2021-01-01	12.6	5.9		1		1.9		2		1.6		0.3
2021-01-02	14.4	6.7		1.3		2		1.6		1.7		1.1
2021-01-03	14	6.6	6.6	1.1		2.1		1.4		1.3		1.4
2021-01-04	13.7	6.3		1		2.1		1.1		1.7		1.4
2021-01-05	14.1	6		1.1		2.1		1.3		1.4		2.1
2021-01-06	13.4	5.1		1.3		2		1.7		1.1		2.1
2021-01-07	12.7	5		1.3		1.7	1.7	1.7		0.9		2.1
2021-01-08	14	5.7		1		3		1.4		0.7		2.1
2021-01-09	12	4.7		0.9		2.7		1.3		1		1.4
2021-01-10	12.6	4.7		1.7		2.6		1.1		1.1		1.3
2021-01-11	12.3	4.9		1.7		2.4		1.3		0.7		1.3
2021-01-12	12.6	5.9		1.6		2.4		1.3		1		0.4
2021-01-13	13.6	6.6		1.7		2.6		1		1.1		0.6
2021-01-14	13.3	6		1.4		3		1		1.1		0.7
2021-01-15	11.6	5.3		1.6		1.7		1.4		0.9		0.7
2021-01-16	12.9	6.1		1.9		1.9		1.6		0.9		0.6
2021-01-17	13.3	6.1		2		2.1		1.7		0.9		0.4
2021-01-18	12.9	6.1		2.4		1.7		1.4		0.7		0.4
2021-01-19	12.1	4.9		2.7		1.9		1.4		0.7		0.6
2021-01-20	11.4	4.4		2.6		1.9		1.3		0.6		0.7
2021-01-21	11.7	4.9		3		1.4		1		0.9		0.6
2021-01-22	11.6	4.7		2.9		1.9		0.9		0.7		0.6
2021-01-23	9.9	3.3		2.7		1.9		0.9		0.4		0.7
2021-01-24	8.7	3.3		1.7		1.6		1		0.4		0.7
2021-01-25	8.4	2.6		2		1.7		1		0.4		0.7
2021-01-26	7.7	2.6		1.9		1.3		1		0.4		0.6
2021-01-27	7.1	2.4		1.7		1.1		1.3		0.3		0.3
2021-01-28	6.9	2.1		2		1.1		1.4		0		0.1
2021-01-29	6.9	2.4		2		1		1.3		0		0.1
2021-01-30	6.7	2.6		1.9		0.9		1.4		0		0
2021-01-31	6.7	2.6		1.9		1		1.1	1.1	0.1		0
2021-02-01	6	3		1.1		0.7		1.1		0		0
2021-02-02	6.3	3		1.1		0.9		1.1		0.1		0
2021-02-03	6.1	3		0.9	0.9	0.7		0.9		0.7		0
2021-02-04	6.1	3		0.7		0.6		1		0.7		0.1
2021-02-05	5.7	2.6		1.1	1.1	0		1		0.9		0.1
2021-02-06	5.6	2.6		1		0.1		0.6		0.9		0.4
2021-02-07	5.1	2.3		0.9		0.1		0.6		0.7		0.6
2021-02-08	5	1.7		0.7	0.7	0.4		0.6		1		0.6
2021-02-09	4.4	1.7		0.4		0.4		0.4		0.9		0.6
2021-02-10	5	2		0.6		0.6		0.7		0.6		0.6
2021-02-11	4.7	2		0.3		0.7		0.6		0.7		0.4
2021-02-12	4.6	2.3		-0.3		1.1		0.4		0.6		0.4
2021-02-13	4.4	2.3		-0.3		1.3		0.4		0.6		0.1
2021-02-14	4.7	2.4		0		1.1		0.4		0.6		0.1
2021-02-15	4.3	2.3		0.1		0.9		0.4		0.4		0.1
2021-02-16	4.4	2.1		0.6		0.7		0.4		0.4		0.1
2021-02-17	4	2.1		0.6		0.6		0.1		0.4		0.1
2021-02-18	3.3	1.7		0.7		0.4		0		0.3		0.1
2021-02-19	3.3	1.7		0.7		0.4		0		0.3		0.1
2021-02-20	3	1.6		0.7		0.1		0		0.3		0.3
2021-02-21	3.3	1.7		0.6		0.1		0.1		0.6		0.1
2021-02-22	3.6	1.7		0.4		0.4		0.3		0.6		0.1
2021-02-23	4.1	2.1		0.1		0.4		0.4		0.9		0.1
2021-02-24	3.6	1.7		0.1		0.4		0.4		0.7		0.1
2021-02-25	4.6	2.7		0		0.6		0.4		0.7		0.1
2021-02-26	5.4	3		0		1		0.4		0.7		0.3
2021-02-27	6.1	3.7		0		1.1		0.4		0.7		0.1
2021-02-28	6	4		0		1.1		0.3		0.4		0.1
2021-03-01	6.6	4.3		0		1.1		0.1		0.9		0.1
2021-03-02	6.7	4.1		0		1.7		0		0.7		0.1
2021-03-03	7.9	4.9		0		1.7		0.1		0.7		0.1
2021-03-04	8.3	4.4		0		2.6		0.1		0.7		0.1
2021-03-05	8.9	5.4		0		2.3		0.1		0.7		0
2021-03-06	9.3	5		0.1		2.7		0.4		0.7		0
2021-03-07	9.4	4.6		0		3		0.6		0.7		0
2021-03-08	9.7	4.3		0.1		3.6		0.9		0.3		0
2021-03-09	10.7	4.6		0.3		3.9		1		0.4		0
2021-03-10	11.3	4.4		0.3		4.7		1		0.4		0
2021-03-11	11.9	4.7		0.3		4.4		1.1		0.9		0
2021-03-12	11.6	4.3		0.3		4.4	4.4	1.1		1		0
2021-03-13	11.4	3.9		0.1		4.3		1		1.7		0
2021-03-14	11.4	4	4	0.3		4.1		1		1.9		0
2021-03-15	11.7	4.1		0.1		4.1		0.9		2.3		0
2021-03-16	10.4	3.7		0		3.4		0.9		2.3		0
2021-03-17	10.6	3.7		0		3.4		0.9		2.4		0.1
2021-03-18	10.3	3.3		0		3.9		0.7		2.3		0.1
2021-03-19	11.1	2.9		0		4.9		1		2.3		0.1
2021-03-20	11.1	3.3		0		5		1		1.7		0.1
2021-03-21	10.9	3.1		0		5.1		0.9		1.6		0.1
2021-03-22	10.6	3.6		0		4.9		0.9		1.1		0.1
2021-03-23	10.4	3.9		0		4.9		0.7		0.9		0.1
2021-03-24	9.6	3.4		0		4.6		0.7		0.9		0
2021-03-25	8.9	3.4		0		3.9		1		0.6		0
2021-03-26	8	3.1		0		3.6	3.6	0.7		0.6		0
2021-03-27	8.3	3.1		0		3.7		0.6		0.9		0
2021-03-28	8.7	2.9		0		3.7		0.7		1.1		0.3
2021-03-29	9.3	2.4		0.1		4		1		1.4		0.3
2021-03-30	10	2.6		0.1		4.1		1		1.9		0.3
2021-03-31	9.9	2.7		0.1		3.7		1.4		1.6		0.3
2021-04-01	11	2.9		0.1		4.4		1.4		1.7		0.4
2021-04-02	11.1	2.4		0.1		4.6		1.4		1.9		0.7
2021-04-03	10.3	2.4		0.1		4.1		1.4		1.4		0.7
2021-04-04	10.3	2.6		0.1		4		1.7		1.3		0.6
2021-04-05	9.6	2.7		0		3.6		1.4		1.3		0.6
2021-04-06	9.3	3		0		3.1		1.7		0.9		0.6
2021-04-07	10.1	3.4		0		3.9		1.3		1		0.6
2021-04-08	8.7	3.1		0		3.1		1		1		0.4
2021-04-09	7.7	3.4		0		2.1		1		1		0.1
2021-04-10	7.9	3.6		0.1		2		1		1		0.1
2021-04-11	8.1	4.3		0.1		1.9		0.9		1		0
2021-04-12	8.7	5.1		0.4		1.6		0.9		0.7		0
2021-04-13	10.1	4.9		0.4		2		1		1.9		0
2021-04-14	10.1	4.4		0.4		1.4		1.9		1.9		0.1
2021-04-15	11.9	5.4		1.1		1.1		2		2		0.1
2021-04-16	13.3	6.1		1.1		1.9		2.1		1.9		0.1
2021-04-17	15	6.1	6.1	1.3		1.9		2.3		2.4		1
2021-04-18	15.7	6.1		1.3		2.1		2.9		2.3		1
2021-04-19	17.3	6		1.6		2		3		3.1		1.6
2021-04-20	17	5.7		1.7		1.7		3		2.4		2.4
2021-04-21	17.7	6.4	6.4	2.1		1.6		2.3	2.3	2.6		2.7
2021-04-22	18.3	5.9		1.7		1.6		2.1		3.6		3.4
2021-04-23	21.3	7.4		2		1.3		2		3.4		5.1
2021-04-24	21.1	7		1.9		1.6		2		3		5.7
2021-04-25	20	6.3		2		1.6		1.3		3		5.9
2021-04-26	20.7	6.3		1.4		2		1		4.1		5.9
2021-04-27	22.6	7.4		1.9		3.3		1.1		3.9		5
2021-04-28	23.3	7.6		1.7		4.4		1.4		3.4		4.7
2021-04-29	24.4	9		1.6		5.1		2		2.6		4
2021-04-30	22.4	8.3		1.6		5		2.1		2.9		2.4
2021-05-01	21.7	8.7		1.9		4.9		2.1	2.1	3		1
2021-05-02	22.4	9		1.9		5		2.3		3.3		0.9
2021-05-03	20.4	8.6		2		5		2.7		1.7		0.3
2021-05-04	17.9	8		1.6		3.9		2.1		1.9		0.3
2021-05-05	16.4	8.1	8.1	1.3		2.6		1.9		2.3		0.1
2021-05-06	14.9	7.1		1.4		2.1		1.7		2.1		0.3
2021-05-07	13.3	6		1.1		2.1		1.6		2.3		0.1
2021-05-08	12.9	6.3		0.9		2.1		1.4		2		0.1
2021-05-09	13.7	6.6		1.6		2.3		1.1		2		0.1
2021-05-10	12.7	6.7		1.7		1.9		0.7		1.6		0.1
2021-05-11	12.1	6.3		1.7		1.7		1		1.3	1.3	0.1
2021-05-12	11.3	5.4		1.7		2.1		0.7		1.1		0.1
2021-05-13	9.7	5		1.6		2		0.3		0.9		0
2021-05-14	8.4	4.4		1.7		1.6		0.3		0.4		0
2021-05-15	8.6	4		1.7		1.7		0.3		0.6		0.3
2021-05-16	7.3	3.7		1.4		1.3		0.3		0.3		0.3
2021-05-17	6.6	3.1		1.3		1.3		0.3		0.3		0.3
2021-05-18	7	3		1.1		1.6		0		0.9		0.4
2021-05-19	6.3	2.7		1.3		1.1		0		0.7		0.4
2021-05-20	6	2.3		1.1		1.1		0.1		0.9		0.4
2021-05-21	6.1	2.1		1		1.4		0.1		1		0.4
2021-05-22	5.3	1.9		0.9		1.3		0.1		0.9		0.3
2021-05-23	5.1	1.7		0.4		1.7		0.1		0.9		0.3
2021-05-24	6.1	1.7		0.6		2.3		0.3		1		0.3
2021-05-25	5.4	1.6		0.6		2.3		0.3		0.6		0.1
2021-05-26	6.1	1.6		0.4		2.9		0.3		0.9		0.1
2021-05-27	5.7	1.3		0.4		2.9		0.1		0.7		0.3
2021-05-28	6.1	1.7		0.6		2.9		0.1		0.6		0.3
2021-05-29	6.3	1.7		0.9		2.7		0.1		0.6		0.3
2021-05-30	6.7	2.1		0.9		2.4		0.1		0.9		0.3
2021-05-31	5.6	2.1		0.6		1.9		0	0	0.7		0.3
2021-06-01	5.3	1.9		0.9		1.6		0.1		0.6		0.3
2021-06-02	5	1.7		0.7	0.7	1.1		0		1.1		0.3
2021-06-03	5.1	2		0.7		1.1		0		1.1		0.1
2021-06-04	5.9	1.6		0.9		2		0		1.3		0.1
2021-06-05	5.6	1.4		0.7		2		0		1.4		0
2021-06-06	6.3	1.4		1.4		2		0		1.4		0
2021-06-07	7.1	1.9		1.4		2		0		1.9		0
2021-06-08	8	2.4		1.3		2.1		-0.1		2.1		0.1
2021-06-09	7.9	2.9		1.4		2.1		0		1.3		0.1
2021-06-10	8.7	3		1.4		2.7		0		1.4		0.1
2021-06-11	7.4	3.1		1.3		1.4		0		1.4		0.1
2021-06-12	8	3.3		1.6		1.3		0		1.7		0.1
2021-06-13	7.3	2.7		0.6		2.1		0		1.6		0.3
2021-06-14	7.9	2.9		1.1		2.4		0		1.1		0.3
2021-06-15	8.1	2.9	2.9	1.4		2.6		0.1		1		0.1
2021-06-16	9	2.7	2.7	1.9		2.4		0.3		1.6		0.1
2021-06-17	9	2.4		2		2.6		0.3		1.6		0.1
2021-06-18	9.9	2.3		2		3.1		0.3		1.9		0.3
2021-06-19	9.9	2.7		1.9		3.1		0.3		1.6		0.3
2021-06-20	9.3	3.1		2.3		2	2	0.3		1.4		0.1
2021-06-21	10.4	2.9		2.9		2.4		0.3		1.9		0.1
2021-06-22	9.4	2.3		2.7		2.4		0.1		1.7		0.1
2021-06-23	8.1	2		2.1		2.6	2.6	0		1.1		0.3
2021-06-24	8	2		2.4		1.6		0.1		1.6		0.3
2021-06-25	6.6	2.1		2.3		1.1		0.1		0.7		0.1
2021-06-26	6.3	1.6		2.3		1.3	1.3	0.1		0.9		0.1
2021-06-27	6.1	1.3		2.1		1.1		0.1		1.3		0.1
2021-06-28	4.1	1.1		1.3		0.6		0.1		0.9		0.1
2021-06-29	4.9	1.3		1.3		0.9	0.9	0.1		1.1		0.1
2021-06-30	7	2		1.6		0.9		0.6		2		0
2021-07-01	6.4	2.4		1		1.1	1.1	0.4		1.4		0
2021-07-02	7.6	2.4		1.3		1.4		0.4		2		0
2021-07-03	8.3	3.1		1		1.9		0.4		1.9		0
2021-07-04	8.1	2.9		1		2.1		0.4		1.7		0
2021-07-05	8.4	2.7		1		2.4		0.4		1.9		0
2021-07-06	8.6	2.6		1		2.6		0.9		1.6		0
2021-07-07	6.3	1.9		0.9		2.4		0.4		0.7		0
2021-07-08	6.1	1.4		1		2.3		0.4		0.9		0.1
2021-07-09	5.9	1.4		0.9		2		0.4		1		0.1
2021-07-10	6.1	1		1.3		2.1		0.4		1.1		0.1
2021-07-11	6.9	1.7		1.1		2.1		0.7		1		0.1
2021-07-12	7	2		0.9		1.9		0.9		1.1		0.3
2021-07-13	6.3	2.6		0.6		1.3		0.4		1.1		0.3
2021-07-14	7.6	2.7		0.7		2		0.4		1.4		0.3
2021-07-15	8	2.9		0.7		2.1	2.1	0.4		1.6		0.3
2021-07-16	8.7	2.9		0.7		2.1		0.4		2.1		0.4
2021-07-17	8.1	3.4		0.3		1.6		0.6		1.9		0.4
2021-07-18	7.7	3.3		0.6		1.4		0.3		1.7		0.4
2021-07-19	7.6	3		0.7		1.6		0.3		1.7		0.3
2021-07-20	9	2.6		1		1.9		1.4		1.9		0.3
2021-07-21	8.4	2.6		1		1.3		1.7		1.6		0.3
2021-07-22	7.7	2.3		1.3		0.9		1.7		1.4		0.1
2021-07-23	7.6	2.9		1.1		1.1		1.7		0.7		0
2021-07-24	6.7	2.1		1.1		1		1.6		0.7		0.1
2021-07-25	7	1.6		1		1.9		1.6		0.9		0.1
2021-07-26	7	2.1		1		1.6	1.6	1.4		0.7		0.1
2021-07-27	5.6	2.4		0.7		1.1		0.6		0.6		0.1
2021-07-28	7.6	2.1		0.6		3.7		0.4		0.6		0.1
2021-07-29	9.3	2.3		0.3		4.1		1.3		0.4		0.9
2021-07-30	8.6	1.9		0.3		4		1.3		0.3		0.9
2021-07-31	8.4			0.3		4.1	4.1
